# Supplementary material for: Hormonal regulation of cochlear gene expression: effects of the estrous cycle, ovariectomy, and estradiol treatment
Source: Biol Sex Differ. 2026 Mar 8;17:78. doi: 10.1186/s13293-026-00871-3 (PMC13081538; doi:10.1186/s13293-026-00871-3)
Supplement: Supplementary file 1 — Supplementary Material 1 [file 13293_2026_871_MOESM1_ESM.xlsx]

## Sheet: Sheet1
Supplementary Table 1. Differentially expressed cochlear genes between the proestrus and diestrus phases
Gene symbol	Gene name	Chromosome	Gene type	Log2 fold change	Adjusted p value
Proestrus-biased genes
Cfap69	cilia and flagella associated protein 69	5	protein-coding	1.40403	0.00645635
Stab2	stabilin 2	10	protein-coding	1.12028	0.0342048
Gm10575	predicted gene 10575	7	ncRNA	1.01328	0.0337894
Mdm1	MDM1 nuclear protein	10	protein-coding	0.602701	0.000823312
Ccl25	C-C motif chemokine ligand 25	8	protein-coding	0.531934	0.0111717
Hk2	hexokinase 2	6	protein-coding	0.531637	0.00543511
Arap3	ArfGAP with RhoGAP domain, ankyrin repeat and PH domain 3	18	protein-coding	0.517687	0.00553823
Gli2	GLI-Kruppel family member GLI2	1	protein-coding	0.493588	0.00160539
Mrpl11	mitochondrial ribosomal protein L11	19	protein-coding	0.413295	0.00196689
Lbp	lipopolysaccharide binding protein	2	protein-coding	0.390492	1.40548e-06
Kyat3	kynurenine aminotransferase 3	3	protein-coding	0.375476	0.0449105
Ccdc141	coiled-coil domain containing 141	2	protein-coding	0.370893	0.000499067
Golgb1	golgin B1	16	protein-coding	0.360992	0.0337894
Cdk13	cyclin dependent kinase 13	13	protein-coding	0.324374	4.92657e-05
Wnt2b	wingless-type MMTV integration site family, member 2B	3	protein-coding	0.292706	0.000424783
Klhl17	kelch-like 17	4	protein-coding	0.290444	0.0088867
Renbp	renin binding protein	X	protein-coding	0.269511	0.0215786
Ogt	O-linked N-acetylglucosamine (GlcNAc) transferase (UDP-N-acetylglucosamine:polypeptide-N-acetylglucosaminyl transferase)	X	protein-coding	0.21307	0.00309162
Diestrus-biased genes
Btbd9	BTB domain containing 9	17	protein-coding	-0.226579	0.00201655
Tspyl4	TSPY-like 4	10	protein-coding	-0.257128	0.0319042
Ndufs4	NADH:ubiquinone oxidoreductase core subunit S4	13	protein-coding	-0.266796	0.0337894
Asns	asparagine synthetase	6	protein-coding	-0.272759	0.0293355
Dtx3l	deltex 3-like, E3 ubiquitin ligase	16	protein-coding	-0.293433	0.0088867
Ptcd3	pentatricopeptide repeat domain 3	6	protein-coding	-0.29781	0.0341331
Cygb	cytoglobin	11	protein-coding	-0.322282	0.011108
Gbp9	guanylate-binding protein 9	5	protein-coding	-0.38162	0.0410626
Stx4a	syntaxin 4A (placental)	7	protein-coding	-0.395056	0.0498578
Parp14	poly (ADP-ribose) polymerase family, member 14	16	protein-coding	-0.423744	0.0482845
Irgm2	immunity-related GTPase family M member 2	11	protein-coding	-0.447904	0.00309162
Parp10	poly (ADP-ribose) polymerase family, member 10	15	protein-coding	-0.462787	0.0298722
Rimkla	ribosomal modification protein rimK-like family member A	4	protein-coding	-0.479322	0.0489411
Diras1	DIRAS family, GTP-binding RAS-like 1	10	protein-coding	-0.539504	0.0244452
Cabp1	calcium binding protein 1	5	protein-coding	-0.550689	0.0314911
Ggt7	gamma-glutamyltransferase 7	2	protein-coding	-0.563384	0.0146864
Scrt2	scratch family zinc finger 2	2	protein-coding	-0.563409	0.0498578
P4ha3	procollagen-proline, 2-oxoglutarate 4-dioxygenase (proline 4-hydroxylase), alpha polypeptide III	7	protein-coding	-0.570359	0.00643048
Elavl2	ELAV like RNA binding protein 1	4	protein-coding	-0.577722	0.00309162
Sertm1	serine rich and transmembrane domain containing 1	3	protein-coding	-0.598728	0.00309162
Brsk2	BR serine/threonine kinase 2	7	protein-coding	-0.64219	0.0206751
Gbp6	guanylate binding protein 6	5	protein-coding	-0.646412	0.000823312
Grip2	glutamate receptor interacting protein 2	6	protein-coding	-0.684567	0.00469172
Mtcl3	MTCL family member 3	10	protein-coding	-0.721161	0.0204874
Gbp3	guanylate binding protein 3	3	protein-coding	-0.723976	0.0448425
Cpne4	copine IV	9	protein-coding	-0.733164	0.00309162
Panx1	pannexin 1	9	protein-coding	-0.780763	0.00309162
Isg15	ISG15 ubiquitin-like modifier	4	protein-coding	-0.864756	0.0088867
Oas1b	2'-5' oligoadenylate synthetase 1B	5	protein-coding	-0.896301	0.00610455
Hapln1	hyaluronan and proteoglycan link protein 1	13	protein-coding	-0.942977	0.00309162
Plaat1	phospholipase A and acyltransferase 1	16	protein-coding	-0.946049	0.000424783
H2-T24	histocompatibility 2, T region locus 24	17	protein-coding	-0.949032	0.00118361
Ifit3	interferon-induced protein with tetratricopeptide repeats 3	19	protein-coding	-1.1025	0.0337894
	Note: For the Log2 fold change, positive values indicate proestrus-biased expression, and negative values indicate diestrus-biased expression.
