# Supplementary material for: Hormonal regulation of cochlear gene expression: effects of the estrous cycle, ovariectomy, and estradiol treatment
Source: Biol Sex Differ. 2026 Mar 8;17:78. doi: 10.1186/s13293-026-00871-3 (PMC13081538; doi:10.1186/s13293-026-00871-3)
Supplement: Supplementary file 2 — Supplementary Material 2 [file 13293_2026_871_MOESM2_ESM.xlsx]

## Sheet: PANTHER Protein Classification
Supplementary Table 2. Panther Protein Classification
Number	%	Classification	Gene Symbol	Gene Name	PANTHER Protein Class
1	0.346939	Enzymes	Plaat1	Phospholipase A and acyltransferase 1	acyltransferase
2		Enzymes	Ndufs4	NADH dehydrogenase [ubiquinone] iron-sulfur protein 4, mitochondrial	oxidoreductase
3		Enzymes	Dtx3l	E3 ubiquitin-protein ligase DTX3L	ubiquitin-protein ligase
4		Enzymes	Kyat3	Kynurenine--oxoglutarate transaminase 3	transaminase
5		Enzymes	Renbp	N-acylglucosamine 2-epimerase	epimerase/racemase
6		Enzymes	Hk2	Hexokinase-2	kinase
7		Enzymes	Asns	Asparagine synthetase [glutamine-hydrolyzing]	ligase
8		Enzymes	P4ha3	Prolyl 4-hydroxylase subunit alpha-3	protein modifying enzyme
9		Enzymes	Ogt	UDP-N-acetylglucosamine--peptide N-acetylglucosaminyltransferase 110 kDa subunit	protein modifying enzyme
10		Enzymes	Diras1	GTP-binding protein Di-Ras1	small GTPase
11		Enzymes	Oas1b	Inactive 2'-5'-oligoadenylate synthase 1B	nucleotidyltransferase
12		Enzymes	Brsk2	Serine_threonine-protein kinase BRSK2	non-receptor serine/threonine protein kinase
13		Enzymes	Cdk13	Cyclin-dependent kinase 13	non-receptor serine/threonine protein kinase
14		Enzymes	Ggt7	Glutathione hydrolase 7	protease
15		Enzymes	Parp10	Protein mono-ADP-ribosyltransferase PARP10	-
16		Enzymes	Parp14	Protein mono-ADP-ribosyltransferase PARP14	-
17		Enzymes (act as)	Cygb	Cytoglobin	-
1	0.163265	Immune	Ccl25	C-C motif chemokine 25	cytokine
2		Immune	H2-T24	Histocompatibility 2, T region locus 24	major histocompatibility complex protein
3		Immune	Lbp	Lipopolysaccharide-binding protein	defense/immunity protein
4		Immune	Ifit3	Interferon-induced protein with tetratricopeptide repeats 3	defense/immunity protein
5		Immune	Gbp9	Guanylate-binding protein 9	heterotrimeric G-protein
6		Immune	Gbp6	Guanylate-binding protein 6	heterotrimeric G-protein
7		Immune	Gbp3	Guanylate-binding protein 3	heterotrimeric G-protein
8		Immune	Irgm2	Immunity-related GTPase family M protein 2	-
1	0.142857	Stractural	Cfap69	Cilia- and flagella-associated protein 69	structural protein
2		Stractural	Klhl17	Kelch-like protein 17	scaffold/adaptor protein
3		Stractural	Arap3	Arf-GAP with Rho-GAP domain, ANK repeat and PH domain-containing protein 3	GTPase-activating protein
4		Stractural	Grip2	Glutamate receptor interacting protein 2	-
5		Stractural	Tspyl4	Testis-specific Y-encoded-like protein 4	chromatin/chromatin-binding, or -regulatory protein
6		Stractural	Mdm1	Nuclear protein MDM1	-
7		Stractural	Btbd9	BTB_POZ domain-containing protein 9	-
1	0.142857	Transporters/Channels/Cell Signaling	Stx4a	Syntaxin-4	SNARE protein
2		Transporters/Channels/Cell Signaling	Panx1	Pannexin-1	-
3		Transporters/Channels/Cell Signaling	Golgb1	Golgi autoantigen, golgin subfamily b, macrogolgin 1	-
4		Transporters/Channels/Cell Signaling	Stab2	Stabilin-2	membrane trafficking regulatory protein
5		Transporters/Channels/Cell Signaling	Wnt2b	Protein Wnt-2b	intercellular signal molecule
6		Transporters/Channels/Cell Signaling	Cabp1	Calcium-binding protein 1	-
7		Transporters/Channels/Cell Signaling	Cpne4	Copine-4	calcium-binding protein
1	0.0816327	Others	Ccdc141	Coiled-coil domain containing 141	immunoglobulin
2		Others	Isg15	Ubiquitin-like protein ISG15	-
3		Others	Hapln1	Hyaluronan and proteoglycan link protein 1	extracellular matrix glycoprotein
4		Others	Sertm1	Serine-rich and transmembrane domain-containing protein 1	-
1	0.0816327	Transcription	Mrpl11	Large ribosomal subunit protein uL11m	ribosomal protein
2		Transcription	Elavl2	ELAV-like protein 2	translation initiation factor
3		Transcription	Ptcd3	Small ribosomal subunit protein mS39	-
4		Transcription	Rimkla	N-acetylaspartylglutamate synthase A	ribosomal protein
1	0.0408163	TF	Scrt2	Transcriptional repressor scratch 2	C2H2 zinc finger transcription factor
2		TF	Gli2	Zinc finger protein GLI2	DNA-binding transcription factor
