# Supplementary material for: Hormonal regulation of cochlear gene expression: effects of the estrous cycle, ovariectomy, and estradiol treatment
Source: Biol Sex Differ. 2026 Mar 8;17:78. doi: 10.1186/s13293-026-00871-3 (PMC13081538; doi:10.1186/s13293-026-00871-3)
Supplement: Supplementary file 3 — Supplementary Material 3 [file 13293_2026_871_MOESM3_ESM.xlsx]

## Sheet: Tables
Supplementary Table 3. Gene lists corresponding to the biological processes and Gene Ontology (GO) terms reported in Tables 1, 3, 4, and 5.
Table 1. Biological processes and GO terms associated with diestrus-biased genes
Biological Processes	Benjamini-p-value	Gene Count	Gene symbols
Functional Annotation
Innate immunity	0.00013	8	Oas1b	Dtx3l	Gbp3	Gbp6	Gbp9	Irgm2	Ifit3	Parp14
Immunity	0.00603	9	Oas1b	Dtx3l	Gbp3	Gbp6	Gbp9	H2-T24	Irgm2	Ifit3	Parp14
Antiviral defense	0.00844	4	Oas1b	Isg15	Dtx3l	Ifit3
GO Terms for Biological Processes
Innate immune response	1e-05	10	Oas1b	Isg15	Ndufs4	Dtx3l	Gbp3	Gbp6	Gbp9	Irgm2	Ifit3	Parp14
Cellular response to interferon-beta	0.00021	5	Oas1b	Gbp3	Gbp6	Irgm2	Ifit3
Immune system process	0.00078	9	Oas1b	Dtx3l	Gbp3	Gbp6	Gbp9	H2-T24	Irgm2	Ifit3	Parp14
Defense response to protozoan	0.00136	4	Gbp3	Gbp6	Gbp9	Irgm2
Adhesion of symbiont to host	0.0027	3	Gbp3	Gbp6	Gbp9
Cellular response to type II interferon	0.0107	4	Gbp3	Gbp6	Gbp9	Stx4a
Defense response to bacterium	0.0107	5	Oas1b	Isg15	Gbp3	Gbp6	Irgm2
Table 3. Biological processes and GO terms associated with estrous cycle-modulated genes that do not exhibit sex-biased expression.
Biological Processes	Benjamini p-value	Gene Count	Gene symbols
Functional Annotation			Oas1b	Dtx3l	Gbp3	Gbp6	Gbp9	Irgm2	Ifit3	Parp14
Innate immunity	7e-05	8	Oas1b	Dtx3l	Gbp3	Gbp6	Gbp9	H2-T24	Irgm2	Ifit3	Parp14
Immunity	0.00328	9	Oas1b	Dtx3l	Ifit3
GO Terms for Biological Processes
Immune system process	0.0001	10	Oas1b	Ccl25	Dtx3l	Gbp3	Gbp6	Gbp9	H2-T24	Irgm2	Ifit3	Parp14
Cellular response to interferon-beta	0.00017	5	Oas1b	Gbp3	Gbp6	Irgm2	Ifit3
Innate immune response	0.00042	8	Oas1b	Dtx3l	Gbp3	Gbp6	Gbp9	Irgm2	Ifit3	Parp14
Defense response to protozoan	0.00123	4	Gbp3	Gbp6	Gbp9	Irgm2
Adhesion of symbiont to host	0.0027	3	Gbp3	Gbp6	Gbp9
Defense response to bacterium	0.0103	5	Oas1b	Gbp3	Gbp6	Irgm2	Stab2
Defense response to Gram-positive bacterium	0.0498	4	Gbp3	Gbp6	Gbp9	Stab2
Table 4. Biological processes and GO terms associated with OVX-modulated genes
Biological Processes	Benjamini p-value	Gene Count	Gene symbols
Functional Annotations
Autophagy	0.0309	3	Gpr137	Rb1cc1	Becn1
Inflammatory response	0.0455	3	Cx3cr1	Il34	Nr4a1
GO Terms for Biological Processes
Positive regulation of DNA-templated transcription	0.00134	6	Ino80e	Klf15	Bmal1	Fus	Nr4a1	Shc1
Autophagy	0.00183	4	Gpr137	Rb1cc1	Bmal1	Becn1
Apoptotic process	0.00554	5	Mknk2	Rb1cc1	Becn1	Nr4a1	Pim3
Regulation of cell cycle	0.0286	3	Ino80e	Bmal1	Ccnf
Positive regulation of glial cell proliferation	0.0312	2	Gfap	Tspo
Negative regulation of apoptotic process	0.0319	4	Rb1cc1	Becn1	Pim3	Shc1
Positive regulation of epidermal growth factor receptor signaling pathway	0.0322	2	Fbxw7	Antxr1
Table 5. GO terms associated with down and up-regulated genes after OVX
GO Term	p-value	Gene Count	Gene symbols
Down-regulated genes after OVX
Apoptotic process	0.00621	4	Mknk2	Becn1	Nr4a1	Pim3
Positive regulation of DNA-templated transcription	0.00941	4	Ino80e	Klf15	Nr4a1	Shc1
Regulation of autophagy	0.0361	2	Gpr137	Becn1
Up-regulated genes after OVX
Positive regulation of epidermal growth factor receptor signaling pathway	0.0139	2	Fbxw7	Antxr1
Gene expression	0.0157	3	Bmal1	Fus	Gfap
SCF-dependent proteasomal ubiquitin-dependent protein catabolic process	0.029	2	Fbxw7	Ccnf
G1/S transition of mitotic cell cycle	0.0373	2	Fbxw7	Ccnf
