# Supplementary material for: Hormonal regulation of cochlear gene expression: effects of the estrous cycle, ovariectomy, and estradiol treatment
Source: Biol Sex Differ. 2026 Mar 8;17:78. doi: 10.1186/s13293-026-00871-3 (PMC13081538; doi:10.1186/s13293-026-00871-3)
Supplement: Supplementary file 4 — Supplementary Material 4 [file 13293_2026_871_MOESM4_ESM.xlsx]

## Sheet: Pathway
Supplementary Table 4. Pathway enrichment analysis of estrous cycle-modulated genes
Category	Term	Genes	Count	List Total	Pop Hits	Pop Total	P-Value	Benjamini	Fold Enrichment	Bonferroni	FDR
KEGG_PATHWAY	NOD-like receptor signaling pathway	0.0784	Oas1b, Gbp3, Irgm2, Panx1	25	216	10620	0.0123	1	7.87	0.678	1
KEGG_PATHWAY	Metabolic pathways	0.1569	Ndufs4, Asns, Ggt7, Hk2, Kyat3, P4ha3, Renbp, Rimkla	25	1667	10620	0.07	1	2.04	0.999	1
KEGG_PATHWAY	Amino sugar and nucleotide sugar metabolism	0.0392	Hk2, Renbp	25	39	10620	0.0846	1	21.78	1	1
KEGG_PATHWAY	Alanine, aspartate and glutamate metabolism	0.0392	Asns, Rimkla	25	39	10620	0.0846	1	21.78	1	1
