# Supplementary material for: Hormonal regulation of cochlear gene expression: effects of the estrous cycle, ovariectomy, and estradiol treatment
Source: Biol Sex Differ. 2026 Mar 8;17:78. doi: 10.1186/s13293-026-00871-3 (PMC13081538; doi:10.1186/s13293-026-00871-3)
Supplement: Supplementary file 5 — Supplementary Material 5 [file 13293_2026_871_MOESM5_ESM.xlsx]

## Sheet: Sheet1
Supplementary Table 5. Differentially expressed cochlear genes after OVX
Gene symbol	Gene name	Chromosome	Gene type	Log2 fold change	Adjusted p value
Gfap	glial fibrillary acidic protein	11	protein-coding	1.99962	0.0167644
Bend5	BEN domain containing 5	4	protein-coding	0.863306	0.000104518
Ccnf	cyclin F	17	protein-coding	0.71678	0.0317363
Scn3b	sodium channel, voltage-gated, type III, beta	9	protein-coding	0.672328	0.0281557
Fam184b	family with sequence similarity 184, member B	5	protein-coding	0.576024	0.00812474
Cx3cr1	C-X3-C motif chemokine receptor 1	9	protein-coding	0.410131	0.0281557
Bmal1	basic helix-loop-helix ARNT like 1	7	protein-coding	0.348992	0.0215152
Neto2	neuropilin (NRP) and tolloid (TLL)-like 2	8	protein-coding	0.330234	0.0281557
Fus	fused in sarcoma	7	protein-coding	0.318445	0.00896632
Antxr1	anthrax toxin receptor 1	6	protein-coding	0.246366	0.0160797
Utp14b	UTP14B small subunit processome component	1	protein-coding	0.228213	0.0244287
Rb1cc1	RB1-inducible coiled-coil 1	1	protein-coding	0.227873	0.0194752
Fbxw7	F-box and WD-40 domain protein 7	3	protein-coding	0.2083	0.0281557
Gpr137	G protein-coupled receptor 137	19	protein-coding	-0.214583	0.0473092
Ino80e	INO80 complex subunit E	7	protein-coding	-0.219422	0.0317363
Shc1	src homology 2 domain-containing transforming protein C1	3	protein-coding	-0.221754	0.000104518
Insig2	insulin induced gene 2	1	protein-coding	-0.253315	0.0171961
Pim3	proviral integration site 3	15	protein-coding	-0.256262	0.0317363
Becn1	beclin 1, autophagy related	11	protein-coding	-0.262267	0.000323778
Aph1c	aph1 homolog C, gamma secretase subunit	9	protein-coding	-0.27895	0.0292405
Tspo	translocator protein	15	protein-coding	-0.326692	0.0194752
Klf15	Kruppel-like transcription factor 15	6	protein-coding	-0.333158	0.0167644
Tspan4	tetraspanin 4	7	protein-coding	-0.345283	0.0281557
Mknk2	MAP kinase-interacting serine/threonine kinase 2	10	protein-coding	-0.364827	0.0160797
Mbd1	methyl-CpG binding domain protein 1	18	protein-coding	-0.37753	0.0492636
Il34	interleukin 34	8	protein-coding	-0.382683	0.0488503
Glt8d2	glycosyltransferase 8 domain containing 2	10	protein-coding	-0.473942	0.0297523
Ranbp17	RAN binding protein 17	11	protein-coding	-0.478119	0.0360823
Ms4a6c	membrane-spanning 4-domains, subfamily A, member 6C	19	protein-coding	-0.642015	0.0244287
Nr4a1	nuclear receptor subfamily 4, group A, member 1	15	protein-coding	-0.919516	0.0374131
	Note: For the Log2 fold change, positive values indicate upregulation and negative values indicate downregulation.
